# Supplementary material for: Housing price gradient and immigrant population: Data from the Italian real estate market
Source: Data Brief. 2017 Dec 15;16:794–8. doi: 10.1016/j.dib.2017.12.018 (PMC5738200; doi:10.1016/j.dib.2017.12.018)
Supplement: Supplementary file 2 — Supplementary material [file mmc2.xlsx]

## Sheet: usato
Provincial Capitals	Housing prices gradient (existing units)	Housing prices gradient (new units)	Population (no.)	(LOG) Population (No.)	Immigrants (No.)	(LOG) Immigrants	Employees in retail and tourism (No.)	Employees in services (No.)	Female employment rate (%)	Employment rate (%)	Per capita income (euro)	(LOG) Per capita income	Urban density (inhab/SqKmq)	(LOG) Urban density	Per capita public transport availability rate	Distance between Center and Periphery (Km)	Housing units surface (sqm)	Mean altitude (M SL)	Housing units (No.)	Building density (housing units/res. bld)
Torino	1.84524	1.97059	890529	5.94965	137902	5.13957	57102	63427	57.9916	63.8798	27521.8	4.43968	6849.64	3.83567	230.4	3.63129	35194516	266.404	411264	12.4042
Vercelli	1.60714	2.20588	46754	4.66982	5148	3.71164	3480	2804	58.7643	63.2265	25125	4.40011	586.067	2.76795	12.9	2.8445	2160788	128.302	21051	3.91586
Novara	1.86207	1.81818	104380	5.01862	15094	4.1788	6446	6786	57.3035	62.5399	27020.4	4.43169	1012.9	3.00557	84	3.23293	4401924	146.636	44705	4.04373
Cuneo	2	2.26389	56081	4.74882	6133	3.78767	4095	3726	59.3181	67.718	26417.3	4.42189	468.626	2.67083	63.8	3.48389	2261635	503.988	23909	3.86037
Asti	1.94444	2.02857	76202	4.88197	9375	3.97197	5564	4335	58.2383	65.4707	24520.5	4.38953	503.603	2.70209	43.6	3.9175	3155817	162.886	32612	3.18385
Alessandria	1.79167	1.7931	93943	4.97286	13135	4.11843	6572	4717	56.0359	63.3168	24856.3	4.39544	461.481	2.66415	36.5	4.54387	4054567	102.762	40445	2.80351
Biella	1.61905	1.76923	44733	4.65063	3549	3.55011	3117	3051	61.9939	65.1598	26139.9	4.4173	958.1	2.98141	22.9	2.1761	2136295	852.933	20554	3.65632
Verbania	1.76667	2.05556	30961	4.49081	2833	3.45225	2857	1529	61.0229	66.8389	23235.1	4.36614	825.796	2.91687	46.9	1.95003	1256126	240.184	13716	3.05635
Aosta	1.54667	1.5	34390	4.53643	2808	3.4484	2628	1780	61.8051	66.4308	25876.5	4.41291	1607.57	3.20617	53.7	1.473	1625119	1003.58	18948	5.91699
Imperia	2.33824	2	42034	4.6236	5054	3.70364	3844	2234	51.6342	58.7892	24159.6	4.38309	926.206	2.96671	24.2	2.14544	1760499	149.656	19149	3.27332
Savona	1.90278	1.95652	61345	4.78778	6404	3.80645	4992	3540	53.2409	63.283	25461.3	4.40588	939.169	2.97274	70.5	2.57388	2651558	260.216	28995	8.02301
Genova	2.30769	2.19608	586655	5.76838	54152	4.73361	44275	40398	55.0674	63.2358	26266.5	4.4194	2441.43	3.38764	236.7	4.93674	24919155	277.376	276498	10.4343
La Spezia	1.61765	1.66667	93959	4.97294	11170	4.04805	6622	5191	55.577	63.8824	24681.4	4.39237	1828.25	3.26203	136.9	2.28309	3713314	162.235	42584	4.40246
Varese	1.64286	1.71591	80799	4.90741	9937	3.99726	5480	5556	56.1333	65.2931	29807	4.47432	1473.36	3.16831	71.9	2.35841	3530707	413.587	34674	2.97344
Como	1.97143	1.89583	84495	4.92683	11909	4.07588	6716	6128	57.9766	65.8361	28488.1	4.45466	2276.39	3.35725	109.9	1.94027	3492218	345.488	36321	4.47188
Sondrio	1.78846	1.96875	21778	4.33802	1978	3.29623	1665	1684	54.5703	65.481	27439.2	4.43837	1043.25	3.01839	3.6	1.45507	908690	754.313	9728	3.62955
Milano	3	3.09859	1345851	6.129	254522	5.40573	89856	146150	62.3557	68.4473	37309.5	4.57182	7408.11	3.86971	689.2	4.29255	50824652	121.698	604507	14.9509
Bergamo	2.04545	2.21429	119381	5.07694	19147	4.2821	7218	9818	53.0416	64.405	32714.5	4.51474	2972.79	3.47316	271.9	2.01816	5256141	271.406	52283	5.69224
Brescia	2.02778	1.92	196480	5.29332	36527	4.56261	13289	13093	53.6741	63.8765	28328.4	4.45222	2175.01	3.33746	167.7	3.0269	8103351	180.683	83984	6.02723
Pavia	1.7125	1.95652	72576	4.86079	9716	3.98749	3753	6081	56.9352	65.2642	31123.2	4.49308	1147.54	3.05977	100.7	2.53269	3038934	77.5328	33081	5.65542
Cremona	1.67857	1.67647	71901	4.85673	10365	4.01557	4819	4246	56.9261	64.6132	27052.3	4.4322	1019.95	3.00858	18.1	2.67392	3175108	43.9451	32041	3.84891
Mantova	2.03846	2.41379	48671	4.68727	6704	3.82633	3274	3364	56.4055	65.8379	28100.2	4.44871	762.782	2.8824	78.5	2.54393	2231370	21.573	21717	3.32537
Lecco	1.78125	2.02632	47999	4.68123	4815	3.6826	3023	3062	59.3051	68.2766	28985	4.46217	1063.44	3.02671	61.7	2.13958	1890316	666.767	20119	4.07181
Lodi	1.66667	1.52381	44945	4.65268	6082	3.78405	2923	3772	58.3381	67.032	28597.7	4.45633	1086.17	3.0359	20.6	2.04862	1827190	74.2551	19083	3.94842
Monza	1.88889	2.16346	122671	5.08874	15294	4.18452	8258	11085	59.1389	65.6505	32698	4.51452	3707.52	3.56908	38.9	1.83189	4927011	164.985	51503	6.09326
Bolzano	1.42391	1.52672	106441	5.02711	15289	4.18438	9004	6245	66.3597	72.6808	29330	4.46731	2035.52	3.30868	146.2	2.30296	4468463	521.452	54029	8.20363
Trento	1.65909	1.77358	117317	5.06936	13127	4.11817	9153	8114	59.0802	66.0436	28094.3	4.44862	743.091	2.87104	189.2	4.00157	4519905	651.453	49286	5.06935
Verona	2.5493	2.75	258765	5.41291	36505	4.56235	19840	18712	55.3433	65.4288	27817	4.44431	1300.87	3.11423	148.7	4.49165	11184727	131.609	112149	4.7975
Vicenza	1.86111	2	112953	5.0529	17768	4.24964	7627	7706	55.2281	64.7549	27648.6	4.44167	1401.92	3.14672	50.8	2.85863	4978219	39.2531	48209	3.74318
Belluno	1.48077	1.71667	35870	4.55473	2602	3.41531	2702	2134	62.9104	68.8435	26324.6	4.42036	243.644	2.38676	67	3.86419	1697272	781.963	15936	2.25747
Treviso	2.48529	2.35556	83731	4.92289	11039	4.04293	5681	6533	57.1416	65.6502	30111.7	4.47874	1506.51	3.17797	96.5	2.37426	3748341	16.2324	35084	2.69821
Venezia	2.04651	2.15	263352	5.42054	33783	4.5287	26858	15189	54.1778	64.0665	26383.2	4.42133	633.212	2.80155	655.7	6.49478	11149630	0.906331	119020	3.80874
Padova	2.19697	2.14943	210401	5.32305	33395	4.52368	14389	17148	53.6749	63.2796	30698.3	4.48711	2261.74	3.35444	133.1	3.07166	9908909	12.8285	91588	3.25176
Rovigo	1.54545	1.61538	51867	4.71489	5153	3.71206	3572	3200	49.5958	63.2395	24914.2	4.39645	476.694	2.67824	11.4	3.32197	2405864	5.10059	21787	1.88859
Udine	1.67797	1.78947	99169	4.99638	13806	4.14007	7239	6919	56.0479	63.6036	27922.6	4.44596	1734.58	3.23919	98.5	2.40802	4715552	107.554	46578	3.51057
Gorizia	1.57895	1.54	34844	4.54213	3195	3.50447	2370	1720	49.8276	60.9374	24482	4.38885	844.433	2.92657	23.3	2.04575	1556583	89.0554	16445	2.3859
Trieste	1.46154	1.57447	204420	5.31052	19389	4.28756	14890	13498	60.7088	65.2257	26187.8	4.4181	2401.97	3.38057	332.7	2.93798	8067383	225.108	99780	4.92875
Pordenone	1.60417	1.43243	51229	4.70952	7469	3.87326	3390	3136	58.9383	67.6669	26886.6	4.42954	1340.65	3.12732	44	1.96866	2251608	31.2393	22220	2.5657
Piacenza	2.01667	1.92857	102191	5.00941	18548	4.2683	7798	6623	58.7431	66.2675	27167.1	4.43404	864.3	2.93666	70.1	3.46294	4354271	58.5922	45088	4.42951
Parma	1.81818	1.82456	192836	5.28519	30687	4.48695	13477	13683	62.3671	68.6777	29233.6	4.46588	739.964	2.86921	141.8	5.14114	8133251	67.2533	80595	5.06058
Reggio nell'Emilia	1.47761	1.725	171345	5.23387	28955	4.46172	13137	10016	61.5827	68.2355	26171.1	4.41782	742.838	2.87089	64.9	4.83681	6544637	56.2175	68239	3.66734
Modena	1.78947	1.78	184973	5.26711	28499	4.45483	13471	13053	61.5776	68.8136	28078.5	4.44837	1009.71	3.0042	43.9	4.31048	7822297	39.3352	76816	5.47612
Bologna	1.91209	1.8	386663	5.58733	58873	4.76992	27843	33139	66.4831	71.8304	29455.6	4.46917	2745.04	3.43855	246.4	3.77974	16212816	83.8586	182677	9.33166
Ferrara	2.15	2.0875	133155	5.12436	12632	4.10147	10744	8625	59.87	66.6312	25605.1	4.40833	328.652	2.51674	54.1	6.41034	6362225	7.0047	62291	2.91147
Ravenna	1.76786	1.72222	159116	5.20171	19354	4.28677	13092	8092	61.5013	66.684	24623.8	4.39135	243.363	2.38625	39.9	8.14329	7024820	4.31708	68379	2.87734
Forlì	1.35294	1.47368	117913	5.07156	14093	4.149	9550	6562	63.2857	68.2693	24155.6	4.38302	516.707	2.71324	57.6	4.81093	4958858	39.7332	49855	3.02331
Cesena	2	2.17647	96758	4.98569	9070	3.95761	8475	5056	56.0462	68.2693	23629.5	4.37345	387.862	2.58868	57.6	5.03009	4587292	87.7603	44845	2.12522
Rimini	1.93333	2.10526	147750	5.16953	18626	4.27012	15724	8476	47.3679	62.9116	22913.6	4.36009	1088.74	3.03693	95.3	3.70998	5539411	38.4319	58547	3.025
Massa	1.57353	1.75	69479	4.84185	4610	3.6637	6167	3245	53.6172	57.5316	22710.2	4.35622	740.418	2.86948	14.5	3.08502	2615929	437.006	27778	2.24302
Carrara	1.57353	1.75	63133	4.80026	4320	3.63548	5149	3327	53.6172	57.5316	24751.2	4.3936	889.044	2.94892	14.5	2.68372	2526289	382.39	27334	2.7087
Lucca	2.02778	1.9	89046	4.94961	8862	3.94753	6750	5816	57.2684	63.4435	25886.1	4.41307	479.281	2.68059	21.6	4.34093	4198133	140.017	36602	1.75463
Pistoia	1.55556	1.54545	90315	4.95576	7838	3.89421	6457	5320	52.5569	60.7307	23729.3	4.37529	382.42	2.58254	46	4.89418	3924040	444.004	37436	2.36328
Firenze	1.67742	1.92857	382808	5.58298	59827	4.7769	30426	29638	60.6362	67.5444	28701.2	4.4579	3741.33	3.57303	245	3.22142	14654085	83.5755	165829	5.5179
Livorno	1.57303	1.65138	159219	5.20199	11495	4.06051	12343	8509	56.0101	63.0133	25476.2	4.40614	1523.62	3.18288	67	3.25559	5702607	95.1467	66843	6.88931
Pisa	1.47917	1.61404	89158	4.95016	11667	4.06696	5946	6352	61.8779	67.4797	28396.4	4.45326	481.461	2.68256	95.7	4.33381	3801074	2.41427	39710	3.58031
Arezzo	1.8125	1.825	99543	4.99801	11840	4.07335	8321	6044	64.4129	67.4463	24567.8	4.39037	258.758	2.41289	38.9	6.24639	4154666	422.568	40620	2.72063
Siena	1.75862	1.80282	53903	4.73161	5074	3.70535	3893	5516	61.3645	67.8997	28897.7	4.46086	454.753	2.65778	252.5	3.46728	2307568	260.382	23548	3.97609
Grosseto	1.475	1.48936	82087	4.91427	7204	3.85757	7415	4572	54.1959	65.4239	23516	4.37136	173.343	2.23891	16.9	6.93034	3105553	38.226	33892	4.80783
Prato	1.38272	1.5	191150	5.28137	34794	4.5415	16151	10098	56.2377	64.5421	22828.6	4.35848	1963.48	3.29303	38	3.14227	7115490	117.436	71068	3.55629
Perugia	2.05172	2	166134	5.22046	20643	4.31477	13298	10132	56.5971	63.7738	24651.8	4.39185	369.59	2.56772	129.4	6.75211	6781757	322.22	66062	3.05519
Terni	1.66667	1.65625	111501	5.04728	12540	4.0983	8418	5549	51.1587	59.6597	23895.2	4.37831	524.873	2.72005	42.1	4.64176	4649028	407.947	47152	3.51612
Pesaro	1.25926	1.41379	94582	4.97581	7216	3.8583	8105	6362	52.5067	60.5812	24651.8	4.39185	746.088	2.87279	28	3.58575	4008198	75.7006	38751	2.89939
Urbino	1.25926	1.41379	15019	4.17664	1498	3.17551	1051	723	52.5067	60.5812	23108.7	4.36378	66.3102	1.82158	28	4.79292	700865	311.599	6529	2.20528
Ancona	1.58228	1.61224	100861	5.00372	12876	4.10978	7629	6286	56.4719	64.3288	26211	4.41848	807.912	2.90736	113.2	3.55836	4174405	114.892	42861	5.22679
Macerata	1.7037	1.5	42473	4.62811	3928	3.59417	3263	2892	54.4463	62.7199	24866.2	4.39561	459.042	2.66185	40.5	3.06338	1849188	161.815	17693	3.77004
Ascoli Piceno	1.67857	1.78788	49407	4.69379	2791	3.44576	3144	2827	50.8761	57.106	24018.1	4.38054	312.659	2.49507	22.8	4.0034	2098184	357.238	19929	3.04743
Fermo	2.04545	2.06452	37655	4.57582	3632	3.56015	2581	1958	56.9925	65.2119	21977.9	4.34199	302.367	2.48053	20.7	3.55397	1532906	101.846	14641	2.57014
Viterbo	2.01923	1.8125	67173	4.82719	5831	3.76574	5317	3688	44.3795	55.8741	24816	4.39473	165.356	2.21842	35.5	6.41886	2774183	305.087	26734	2.78197
Rieti	1.77083	1.63333	47698	4.6785	2933	3.46731	2991	2842	48.3861	54.9062	24727.7	4.39318	231.027	2.36366	65.7	4.57603	1877895	622.571	18779	2.93527
Roma	2.71212	2.85714	2864731	6.45708	365181	5.56251	181310	209855	55.3885	62.6301	31401.7	4.49695	2225.28	3.34738	438.2	11.4267	103499074	66.2097	1137391	9.18283
Latina	1.8125	1.62791	125985	5.10032	9791	3.99083	8654	7324	40.1463	52.2582	24715.9	4.39298	453.8	2.65686	7.3	5.30637	4555969	16.4164	45520	3.60563
Frosinone	1.79545	1.80357	46323	4.6658	3053	3.48473	3215	2917	39.4797	49.2203	25247.5	4.40222	988.855	2.99513	13.6	2.17973	1971765	180.913	18968	2.69427
L'Aquila	1.7	1.72973	69753	4.84356	4669	3.66922	4071	4387	44.9287	57.2197	25708.1	4.41007	147.185	2.16786	45.2	6.93299	2544379	1168.21	25990	1.99696
Teramo	1.63636	1.84	54892	4.73951	3589	3.55497	3401	3436	45.146	55.3664	23973	4.37972	359.142	2.55527	34.6	3.93724	2399063	343.072	22110	3.48255
Pescara	2.05769	2.02778	121014	5.08284	6001	3.77822	8856	7600	42.8009	52.9637	26380.2	4.42128	3521.64	3.54674	80.6	1.86688	5057731	40.6364	48482	4.56953
Chieti	1.53846	1.66667	51815	4.71446	2397	3.37967	2936	2690	45.2553	57.1496	23966.2	4.3796	869.849	2.93944	73.8	2.45797	2057195	128.686	20534	3.68628
Campobasso	1.86667	1.93333	49431	4.694	1439	3.15806	2964	2828	41.9344	51.6566	24994.4	4.39784	880.925	2.94494	58	2.38562	2120954	657.71	20362	4.63299
Isernia	1.7	1.83333	21842	4.33929	856	2.93247	1397	1162	42.0754	52.3944	24146.5	4.38285	315.858	2.49949	28.5	2.64832	907833	507.185	8351	4.00607
Caserta	1.61111	1.80952	76326	4.88267	3605	3.55691	3884	4577	26.3775	38.0405	28322.6	4.45213	1411.63	3.14972	29.9	2.34178	3131104	200.24	28627	4.41176
Benevento	1.95455	2.19231	60091	4.77881	1568	3.19535	3444	3087	33.5942	43.0009	24804.2	4.39453	459.284	2.66208	33.6	3.64279	2346996	225.263	22830	3.3462
Napoli	4.02778	3.37037	974074	5.98859	52452	4.71976	45931	41935	25.4716	38.5669	26608.7	4.42502	8183.89	3.91296	173.2	3.47445	30126749	99.8105	347470	8.88151
Avellino	2.18182	2.28571	54857	4.73923	1611	3.2071	2676	3361	38.7643	50.5576	27149.6	4.43376	1795.62	3.25421	29.9	1.76027	2232587	396.833	20352	5.47411
Salerno	2.2381	2.30769	135261	5.13117	5380	3.73078	6419	8260	34.8603	47.1461	27508	4.43946	2259.89	3.35409	70.5	2.46384	4923528	169.075	49674	7.99781
Foggia	1.64286	1.64706	151991	5.18182	5612	3.74912	7663	6121	25.5754	40.6903	23353.9	4.36836	298.453	2.47488	50.3	7.1869	5218161	67.8364	54403	6.11617
Bari	1.87654	1.78846	326344	5.51368	12495	4.09674	19497	17643	34.9891	47.0454	26623.6	4.42527	2780.01	3.44405	63.4	3.45052	11896777	35.7603	122599	6.06322
Taranto	1.85965	1.8806	201100	5.30341	3128	3.49527	9448	7775	32.4895	44.2224	24343.5	4.38638	804.859	2.90572	61	5.03404	7982898	30.985	78547	5.9354
Brindisi	1.61905	1.55556	88302	4.94597	2246	3.35141	4546	3558	32.0645	45.6054	24008.9	4.38037	265.185	2.42355	14.8	5.81141	3501096	33.9065	34549	4.28848
Lecce	1.95238	1.90741	94773	4.97668	6689	3.82536	5605	6407	32.649	43.714	27280.9	4.43586	393.245	2.59466	20.4	4.94403	4428235	26.1156	39123	2.47807
Barletta	1.78868	1.70588	94814	4.97687	2233	3.34889	5153	3060	24.1357	40.9701	20671	4.31536	634.828	2.80266	5.6	3.89205	3031353	47.1862	31836	5.25372
Andria	1.89205	1.80769	100440	5.00191	1884	3.27508	7080	2720	24.1357	40.9701	18331.5	4.2632	249.299	2.39672	10.4	6.39239	3328480	286.517	33853	1.90239
Trani	2.02555	1.93333	56217	4.74987	1981	3.29688	3589	2023	24.1357	40.9701	22406.4	4.35037	543.614	2.73529	12.4	3.23861	1852748	81.6944	19513	6.07285
Potenza	1.46667	1.45946	67122	4.82686	1189	3.07518	3813	3641	38.712	50.249	25538.8	4.4072	382.603	2.58275	11.1	4.21821	2425724	859.982	24691	3.68371
Matera	1.82692	1.9375	60436	4.7813	2322	3.36586	4003	3214	39.4716	50.47	23637.4	4.3736	154.14	2.18791	21.4	6.3061	2288387	286.835	22076	4.80517
Cosenza	1.66667	1.96721	67546	4.8296	3625	3.55931	3922	3926	27.8649	40.0756	25876.5	4.41291	1784.04	3.25141	62.9	1.9596	2978060	360.379	28738	5.63803
Catanzaro	1.77273	1.67857	90612	4.95719	2857	3.45591	4902	4374	31.8876	43.1961	25406.7	4.40495	803.837	2.90517	53	3.38127	3419799	182.44	33963	4.04335
Reggio di Calabria	2.20833	2	183035	5.26253	11153	4.04739	9627	7295	29.7907	37.0519	23548.2	4.37196	765.706	2.88406	40.2	4.92387	7291795	494.936	69727	3.05335
Crotone	1.7	1.76923	62178	4.79364	3555	3.55084	3423	2385	26.0338	38.6655	22191	4.34618	341.641	2.53357	13.7	4.29639	2113820	57.5463	21226	4.11085
Vibo Valentia	1.55556	1.5	33941	4.53072	1555	3.19173	1756	1399	30.7382	39.4219	23630.1	4.37347	728.789	2.8626	4.8	2.17336	1311580	290.355	12116	2.75391
Trapani	1.775	2.04545	68759	4.83733	2382	3.37694	4382	2319	27.8353	39.8319	22662.8	4.35531	251.742	2.40096	35.2	5.26329	2885642	121.308	27221	2.77364
Palermo	1.83824	1.875	674435	5.82894	26587	4.42467	33968	26628	26.3287	37.3864	25883.6	4.41303	4199.67	3.62322	42.9	4.03583	24920851	183.015	244053	6.17158
Messina	2.09615	2.125	238439	5.37738	11830	4.07298	12575	9941	31.7978	42.0741	25210.8	4.40159	1115.48	3.04746	47.5	4.65615	8576550	277.493	97852	3.21886
Agrigento	1.925	2.15385	59770	4.77648	2721	3.43473	3456	2458	25.8985	39.13	24582.8	4.39063	243.64	2.38675	7.8	4.98813	2314532	202.516	22402	2.77354
Caltanissetta	1.17857	1.11429	63360	4.80182	3355	3.52569	3863	2310	27.3775	40.2902	24136.1	4.38267	150.408	2.17727	7.4	6.53645	2389739	439.099	24053	2.05869
Enna	1.7	1.63462	28019	4.44745	993	2.99695	1667	1061	28.2279	41.1268	24132.9	4.38261	78.1019	1.89266	38.8	6.03206	1061618	542.545	10790	2.22502
Catania	1.8	1.95238	314555	5.4977	12699	4.10377	15993	11473	27.8802	39.603	24536.4	4.38981	1719.82	3.23548	57.7	4.30702	10824546	34.4909	116213	4.98748
Ragusa	2.10526	2.45455	73313	4.86518	4493	3.65254	5382	3528	35.4456	47.4645	22010.4	4.34263	164.872	2.21715	5.2	6.71564	2952219	398.004	28028	2.17922
Siracusa	1.79167	1.94643	122291	5.08739	5440	3.7356	7731	5502	28.783	41.878	24420.6	4.38776	588.564	2.76979	8.7	4.59061	4782221	56.7125	46329	2.78359
Sassari	1.61538	1.625	127525	5.1056	3784	3.57795	9603	6979	41.3429	46.7791	24928.2	4.39669	233.117	2.36757	82.8	7.4487	5134838	108.433	51531	3.1705
Nuoro	1.6	1.66667	37091	4.56927	1189	3.07518	2551	1790	45.2309	52.2181	24211.2	4.38402	193.12	2.28583	34.1	4.41358	1539705	529.317	14339	3.29243
Cagliari	2.02778	1.91489	154460	5.18882	7754	3.88953	9683	10092	44.3834	53.6213	28934.3	4.46141	1816.88	3.25933	234	2.9364	6308975	10.0668	65415	4.89175
Oristano	1.85	1.84615	31630	4.5001	779	2.89154	2697	1581	45.1496	51.9781	24773.6	4.39399	374.009	2.57288	4.7	2.92873	1342926	11.2174	12467	2.383
Olbia	1.88	1.875	59368	4.77355	5869	3.76856	5823	2604	42.4853	51.9338	21374.7	4.3299	154.748	2.18963	53.9	6.23783	2076455	144.838	21967	2.39288
